# Supplementary material for: The Work‐Averse Cyberattacker Model: Theory and Evidence from Two Million Attack Signatures
Source: Risk Anal. 2021 May 7;42(8):1623–42. doi: 10.1111/risa.13732 (PMC9543271; doi:10.1111/risa.13732)
Supplement: Supplementary file 1 — Online Appendix [file RISA-42-1623-s001.tex]

The action times $T_{0} =0,\ T_{i+1} > T_{i}$, and $T_{n+1}$ is such
that $r_n(T_{n+1},N_{n}(T_{n+1})) = c_n(T_{n+1})$. Since the maintenance of 
malware, for example through `packing' and obfuscation (i.e. techniques that 
change the aspect of malware in memory to avoid detection), is minimal
and does not depend on the particular vulnerability, see \cite[\S~3]{brand2010malware} for a review of the various
techniques, we have that $c_i(t)\to 0$ and therefore also $T_{n+1}\to \infty$.
This problem can be solved with the techniques 
discussed in \cite{stokey2008inaction}, \cite{birge2010persistence} and further developed in
\cite{birge2011introduction} either analytically or numerically by simulation. 
Some further mild assumptions 
result in solutions with a clean set of predictions that motivate 
and place in context our empirical work in the standard Markovian set-up
needed to identify specific effects.

By imposing an instantaneous, history-less payoff (adapted process), with a risk neutral preference, expected pay-off and expected utility
for a given set of ordered action times $\{T_1,\ldots,T_{n}\}$ coincide. 
Risk preferences are then encapsulated
in the discount factor, a common assumption in dynamic 
programming literature (see the discussion
on model choice in \cite[Ch. 1]{stokey2008inaction}).

Hence, the simplest approach 
is to presume risk neutrality (under the discount factor
$\delta$) and solve in expectations as a non-stochastic Hamilton--Jacobi--Bellman 
type problem along the standard principles of optimal decision making \cite[Ch. 4]{birge2011introduction}.

We can replace the stochastic integral 
in \ref{eq:bellmann}
over $d\omega$ with a traditional Riemann integral over $dt$ and evaluate the approximation in expectations. 
By solving the above integral and imposing the usual f.o.\ 
condition we obtain a decomposition for the optimal profit for the attacker.
\begin{eqnarray}\label{eq:decomposition}
\{T_1^*,\ldots,T_{n}^*\} & = & \mathop{\arg \max}\limits_{\{T_1,\ldots,T_{n}\}} \sum 
\limits_{i=0}^{n} (\Pi(T_{i+1},T_i)-C_i)e^{-\delta T_i}\\
\label{eq:profit:definition}
\Pi(T_{i+i},T_i) & = & \frac{rN}{\lambda+\delta}\cdot \left(\theta_{i} -\theta_{i-1} + 
\theta_{i-1} e^{-\lambda T_i}\right)\cdot\\&&\cdot\left(1-e^{-(\lambda+\delta)(T_{i+1}-T_i)}\right)
\end{eqnarray}
where we abbreviate  $\theta_{-1}\equiv 0$, $\theta_0\equiv\theta_{V}$, 
and $\theta_i\equiv\theta_{V\cup\{v_1\ldots v_i\}}$.

Unrestricted dynamic programming problem do not generally have  analytic solutions for all parameter configurations. However, we can obtain a closed form 
solution in the case of a admit a myopic attacker who only considers a single individual decision $n=1$. This
approximates the case when the true dynamic programming 
problem results in $T^*_1 > 0$ and $T^*_2 \to \infty$. For an  overview
of the appropriate domains for the use of this type of simplification see \cite{deGroot}.


\begin{proposition}\label{prop:stopping:time}
A myopic attacker, 
who anticipates an adapted revenue process from deployed exploits subject to a decreased
effectiveness due to patching and anti-virus updates with a negligible cost of maintenance for each exploit,
and expects a marginal profit at least equal to  the marginal revenue for a 
single machine (${\partial \Pi}/{\partial T} \geq {r(0,N_V(0),V)}/{N_V(0)}$) will renew their exploit at
\begin{eqnarray}
\label{eq:stopping:time}
T^\star & = & \frac{1}{\delta}\log \left(\frac{C(v|V)}{r} - \frac{\delta}{\lambda+\delta} (\theta_{V\cup\{v\}}-\theta_V) N\right)
\end{eqnarray}
under the condition that $\frac{C(v|V)}{rN} \geq \frac{1}{N}+\frac{\delta}{\lambda+\delta} (\theta_{V\cup\{v\}}-\theta_V)$.
\end{proposition}
\noindent Proof of Proposition~\ref{prop:stopping:time} is given in Appendix~\ref{proof:proposition2}.\hfill $\square$

\begin{corollary}
\label{prop:myopic}
A myopic attacker, who anticipates an adapted revenue process from deployed exploits subject to a decreased
effectiveness due to patching and anti-virus updates with a negligible cost of maintenance for each exploit, will
\emph{postpone indefinitely} the choice of weaponizing a vulnerability $v$ if the ratio between the cost of developing the exploit
and the maximal marginal expected revenue is larger than the discounted increase in the fraction of exploited
vulnerabilities, namely ${C(v|V)}/{rN} > {\delta}/{(\lambda+\delta)}(\theta_{V\cup\{v\}}-\theta_V)$. The
attacker would be indifferent to the time at which deploy the exploit only when the above relation holds at equality.
\end{corollary}
\noindent Proof of Corollary~\ref{prop:myopic} is given in Appendix~\ref{proof:corollary}.\hfill $\square$

\medskip

Whilst our focus is on realistic update times for the creation of new exploits, note that
\emph{the `all--powerful' attacker is still admitted as a particular case} 
when the attacker cost function $C(v|V)$ for weaponizing a new vulnerability 
collapses to zero. In this case, Corollary~\ref{prop:myopic} predicts 
that the attacker could essentially deploy the new exploit at an 
arbitrary time $[0,+\infty]$ even if the new exploit 
would not yield extract impact. %($\theta_{V\cup\{v\}}\approx\theta_V$ or $r\to 0$).

Corollary~\ref{prop:myopic} describes a result in the limit and 
in presence of a continuous profit function. Indeed according to 
Eq.~(\ref{eq:expected:revenue})  the attacker expects to make a marginal profit per unit of time equal to $rNf(t)$ where 
$\lim_{t\to\infty}f(t)\to 0$ and as a result ${\partial \Pi (T_{i+1},T_i)}/{\partial T_{i+1}}$ 
is a monotone decreasing function and 
${\partial \Pi (T_{i+1},T_i)}/{\partial T_{i+1}} \to 0$ for $T_{i+1}b\to \infty$. 
In practice, the profit expectations of the attacker are 
discrete: as the marginal profit drops below $r$, it is below the 
expect marginal profit per unit of compromised computers. Hence, 
the attacker will consider the time $T_{i+1}=T^\star<\infty$ where 
such event happens as equivalent to the event where the 
marginal profit goes to zero ($T_{i+1}=\infty$) and hence assumes 
that the maximal revenue has been achieved and a new exploit 
can be deployed.

\subsection{Descriptive statistics}\label{sec:demographics}

{\reviewcolor\reviewcolor \reviewnote{R.1.\ref{c12}}
Descriptive statistics of all variables are reported in Table~\ref{tab:descStats}. The
upper left quadrant presents the mean and standard deviation 
Delay (\Delay), Volume (\Volume) and Machines (\Machines), we have 2.57 Million
rows of data for each pair of attacks. The average delay is about a year, whilst the associated
volume, the number of attacks for the pair, is about thirteen and a half, against an average
\Machines\ count of eleven. However, whilst the standard deviation of \Delay\ is less than the mean, the
\Volume and \Machines\ counts are substantially larger, as both are truncated at zero, the right tail
is very large.

The left lower quadrant of Table~\ref{tab:descStats}, in three parts, presents the counts
for the dummy variables generated from the categorical variables that represent the  
user profile of the user or host (\UserProfile), the number of attacks received by the user per day 
(\Frequency) and the maximum number of attacks received (\Peak). We can see that 
the EVOLVE option in \UserProfile is the most common with 1.42 million observations from 2.57
million attack pairs. For \Frequency\ the LOW and MEDIUM categories are the most common
at around one million occurrences each. Finally \Peak\ is dominated by the medium category
with 1.57 million occurrences, about 60\% of the observations in this category.

The right half of Table~\ref{tab:descStats} presents the geographical split of the attack pairs.
As expected Western Europe (15\%) and North America (47\%) represent about two thirds of the
attack pairs. However, a substantial number, 29\%, did not have an available geographical location.
It is notable that Easter Asia and Australia \& New Zealand do represent about a tenth of the observations in
the sample. Summary statistics of the collected variables are reported in Table~\ref{tab:descStats2}. }


\begin{figure}[!t]
\centering
\includegraphics[width=0.45\columnwidth]{../Demographics/FIGURE_Volumes_country_DENSAfrica.pdf}
\includegraphics[width=0.45\columnwidth]{../Demographics/FIGURE_Volumes_country_DENSAmericas.pdf}
\includegraphics[width=0.45\columnwidth]{../Demographics/FIGURE_Volumes_country_DENSAsia.pdf}
\includegraphics[width=0.45\columnwidth]{../Demographics/FIGURE_Volumes_country_DENSEurope.pdf}
\caption{Distribution of attacks per day received in different geographic regions.}\label{fig:boxplotVolume}

\smallskip

\begin{minipage}{0.9\columnwidth}
\footnotesize
Note: Kernel density of mean cumulative attacks per day by geographical 
region. Regions in Americas, Asia, and Europe show the highest rates 
of attacks. Attack densities vary can vary substantially per region (possibly also depending on the vendor's market share). 
Oceania accounts for a negligible fraction of attacks overall.
\vspace{0.2cm}
\end{minipage}
\end{figure}

To look into the specific properties \Volume\ by geography in particular, 
Figure~\ref{fig:boxplotVolume} reports the distribution of the mean number of attacked systems per 
day in each geographic area of the five continents. The distributions are
significantly different among and within
continents with the exception of Africa, for which we observe little
intra-continental variance. The highest
mean arrival of attacks per day is registered in Northern America, Asia and
throughout Europe with the exception of Southern Europe. The mapping 
of country and region is defined as in the World Bank Development 
Indicators.\footnote{See \url{http://data.worldbank.org/country} for a full categorization and breakdown.} 

\section{Empirical analysis}
If the vulnerability $v$  affects a software version for which there 
is already a vulnerability in $V$,the fraction of systems available 
for exploit will be unchanged ($\theta_{V\cup\{v\}}=\theta_V$). Hence, the cost 
has to be essentially close to zero ($C(v|V)\to 0$) for the refresh 
to be worth. In the empirical analysis section \S(\ref{sec:analysis}) 
we report a particular case where this phenomenon occurs
 in our dataset. Based on these considerations 
we can now state our first empirical prediction.
\begin{hypothesis}
\label{hyp:oneexploit}
\emph{Given Corollary~\ref{prop:myopic}, a work-averse attacker will overwhelmingly 
use only one reliable exploit per software version.}
\end{hypothesis}

Engineering a reliable vulnerability exploit requires the attacker to gather and 
process technical vulnerability information~\cite{erickson-2008-hacking}.

This technical `exploit complexity' is captured by the \texttt{Attack Complexity} metric provided in the CVSS. When two 
vulnerabilities cover essentially the same population 
($\theta_{V\cup\{v\}}- \theta_V\approx \epsilon $)  a lower cost would make it 
more appealing for an attacker to refresh their arsenal as this would make it easier to reach the condition 
(${C(v|V)}/{rN} \approx {\delta}/{(\lambda+\delta)}(\theta_{V\cup\{v\}}-\theta_V)\approx \epsilon$) when the attacker 
would consider deploying an exploit to have a positive marginal benefit.
\begin{hypothesis}
\emph{Corollary~\ref{prop:myopic} also implies that a work-averse attacker 
will preferably deploy low-complexity exploits for software with the same type of popularity.}
\label{hyp:lowcomplexity}
\end{hypothesis}

Assuming the cost and integral of the reward function
over $[0,T_i^*]$ are measured in the same num\`{e}raire and approximately within the same order of magnitude,
the model implies that the discount factor plays a leading role in determining the optimal 
time for the new exploit deployment, the term $\tfrac{1}{\delta}$ in Eq.~(\ref{eq:stopping:time}).
Typically the extant microeconomics literature \cite[see][]{Frederick2002} sets $\exp(\delta) - 1$ to vary 
between one and twenty percent. Hence, a lower bound on $T_1^*$ would be
$ \approx [100,400]$ when time is measured in days. This implies the following prediction:
\begin{hypothesis}\label{hyp:time}
\emph{Given Proposition~\ref{prop:stopping:time}, 
the time interval after which a new exploit would economically dominate an existing exploit is large, $T_1^* > 100$ days.}
\end{hypothesis}

\input{../Tables/desc_stats}


Further, we add the vector of controls $Z$ to the regression to 
account for exogenous factors that may confound the observation, 
as discussed in Section~\ref{sec:demographics}: \Country, \UserProfile, \Frequency, \Peak. $Z$ is defined as
\begin{equation}
Z^{all}_i = \sum\limits_{d\in\Country}\alpha_d(\Country_i=d) + 
\sum\limits_{d\in\UserProfile}\alpha_d(\UserProfile_i=d) + 
\sum\limits_{d\in\Frequency}\alpha_d(\Frequency_i=d) + \sum\limits_{d\in\Peak}\alpha_d (\Peak_i=d)
\end{equation}
Given the model, it is reasonable to expect the variance in attacked 
systems to be related to the level of some independent variables. For example, 
the variance of the dependent variable $\Machines$ may depend on the value of 
$\Delay$. To address possible heteroskedasticity of the data, we employ a 
robust regression next to a regular OLS and compare the results.
To evaluate the independence between the control factor levels over the respective contingency
table we employ a standard Principal Component Analysis. 
Figure~\ref{fig:mca} shows a plot of the analysis for loadings of the principal components in Table~\ref{tab:evolution}.

\begin{figure}
\centering
% \includegraphics[width=0.45\columnwidth]{../Demographics/pca_geo.eps}
% \includegraphics[width=0.45\columnwidth]{../Demographics/pca_users.eps}
\includegraphics[width=0.45\columnwidth]{../Figures/GeoPCA.pdf}
\includegraphics[width=0.45\columnwidth]{../Figures/userPCA.pdf}
\caption{Principal component analysis of location and user factors.}\label{fig:mca}

\smallskip

\begin{minipage}{0.9\columnwidth}
\footnotesize
Each dot corresponds to the loading values for the geographical location 
and user specific factors denoted \Country, \UserProfile, \Frequency, and \Peak\ factors. 
The axes report the loadings of the components for the eigenvalues that explain the most
variance. The farthest points from the graph origin (in green) are factor levels with the highest level of independence.
\vspace{0.2cm}
\end{minipage}
\end{figure}

We select all eigenvalues that explain at least 10\% of the variance: 
\Country\ has only three eigenvalues above the threshold, 
whereas \UserProfile, \Frequency, and \Peak\ have four eigenvalues 
above the threshold. Altogether they explain 87\% of the 
variance for geo-location and 80\% for user characteristics. The 
corresponding components of the eigenvectors (corresponding to 
the loadings of the controls) are identified and we select the control 
values that have the greatest distance from the origin in the 
eigenvector space (at least 10\% again as a sum of squares). This 
guarantees that we select the controls with the highest degree 
of independence. This results in eight selected controls, identified in green in Figure~\ref{fig:mca}.


\subsection{Limitations}

Our model describes an attacking adversary with costly 
production of malware. The model aims at explaining the attacker's
preference in exploiting one vulnerability over another rather than casting their net
repeatedly after each new vulnerability is discovered. This
preference can not be directly measured, but must be inferred through their real 
attack signatures from a record of attempted security incursions.

Records of attacks detected over a user's machine are necessarily conditioned 
over the user's proneness in receiving a particular attack. For example, 
a user may be inclined to open executable 
email attachments, but not in visiting suspicious websites. 
Thus, there may be a disassociation between the observed attacks and those
engineered by the attacker. For our empirical dataset this limitation is mitigated by
\emph{WINE} reporting attack data on a very large 
representative sample of Internet users \cite{Dumitras-11-BADGERS}. However, we also need to have
additional conditioning variables to permit identification of the impact on various behavioral characteristics. 
Many of the additional characteristics of users that may influence the observed volume
of attacks, such as educational level and culture which, 
are very difficult or close to impossible to gauge at the scale of data presented in this paper. 
As proxies to control for this effect we employ the \texttt{User Profile}, \texttt{Frequency}, \texttt{Peak} and geographic location 
variables, as these outline the user's proneness in receiving attacks. Further, geographic 
location may not only influence effects related to user culture, but also 
on attack diffusion. 

Software versioning information is known to be unreliable at times with respect
to vulnerability existence \cite{nguyen2015automatic}. Further, software
versions can not be easily `ordered' throughout software types, as different
vendors adopt different naming schemes for software releases 
\cite[for an overview]{Christey-2013-BHUSA}. We can not therefore order
software versions over time easily. This is however irrelevant to our study as we are
interested in measuring the sequences of newer
attacks received by internet users, as opposed to measuring the existence of new exploits for subsequent software
releases, our model predicts that the attacker will perform this information filtration dynamically as they view the 
rewards from their activities. A limitation of our empirical dataset is obviously the market 
penetration of Symantec, as of 2016 Symantec self reports that it is 
the largest security vendor\footnote{Indeed, according to the 2016 market share Symatec
has held this position for the last 15 years, see \url{https://www.symantec.com/en/uk/about/newsroom/analyst/reports}} 
by market share in anti-virus and overall software security
and hence has a broad coverage recording attacks on customers. However, third party 
verifiable measurement of these claims is difficult hence replication studies across 
different security vendors would be easily implemented, given the simplicity of our model specification
